# Supplementary material for: A novel ψ–χ fusion protein for unravelling the contributions of χ to DNA replication and repair
Source: Nucleic Acids Res. 2026 May 27;54(10):gkag533. doi: 10.1093/nar/gkag533 (PMC13213242; doi:10.1093/nar/gkag533)
Supplement: gkag533_Supplemental_Files [file gkag533_supplemental_files.zip]

Archive with 2 entries (2 files):
- SupplementalData.xlsx
- SupplementalFigures051226.pdf
